# Supplementary material for: Molecular Mechanisms Underlying Inflammation in Early-Onset Neonatal Sepsis: A Systematic Review of Human Studies
Source: J Clin Med. 2025 Jul 28;14(15):5315. doi: 10.3390/jcm14155315 (PMC12347463; doi:10.3390/jcm14155315)
Supplement: Supplementary file 1 [file jcm-14-05315-s001.zip]

Archive with 3 entries (3 files):
- Supplementary material S1 - extended search strategy.pdf
- Supplementary material S2. Risk of bias assessment.pdf
- Supplementary material S3 - PRISMA_2020_checklist.pdf
